# Supplementary material for: Defined, serum/feeder-free conditions for expansion and drug screening of primary B-acute lymphoblastic leukemia
Source: Oncotarget. 2017 Nov 15;8(63):106382–92. doi: 10.18632/oncotarget.22466 (PMC5739741; doi:10.18632/oncotarget.22466)
Supplement: Supplementary file 2 [file oncotarget-08-106382-s002.xlsx]

## Sheet: patient Info
ID	Product Name	#1	#3	#4	#7	#10	#13	#14	#20	#23	#24	Means	SE	Product Name	Targets	Pathway
Pos1	Vincristine	97.1062	92.6945	94.2797	97.5107	91.7173	93.4797	94.3589	95.2468	98.0136	95.6352	95.0043	0.663479	Vincristine	Microtubule/Tubulin	Cytoskeleton
Pos2	Daunorubicin	92.1357	97.467	94.356	95.3462	98.3684	87.2457	97.3453	98.356	90.1157	88.459	94.4619	1.3251	Daunorubicin	DNA synthesis	Cell Cycle
S1205	PIK-75	87.8062	87.697	94.8051	90.5008	91.7173	83.2692	84.5236	94.8038	90.0157	85.2358	92.6537	1.28327	PIK-75	PI3K,DNA-PK	PI3K/Akt/mTOR
S2749	BGT226 (NVP-BGT226)	92.6459	100	93.2511	94.8256	93.8403	84.3111	85.6663	89.2144	89.8823	84.0984	89.9055	1.6201	BGT226 (NVP-BGT226)	PI3K,mTOR	PI3K/Akt/mTOR
S2817	Torin 2	87.3839	82.3145	92.9846	75.8191	84.7115	70.8163	73.4753	78.8859	82.9902	81.9146	85.9516	2.09803	Torin 2	ATM/ATR,mTOR	PI3K/Akt/mTOR
S2658	GSK2126458 (GSK458)	81.7778	79.7001	94.7953	79.7724	85.0602	81.9395	84.6637	90.2073	65.4845	82.4605	81.8579	2.42071	GSK2126458 (GSK458)	PI3K,mTOR	PI3K/Akt/mTOR
S2743	PF-04691502	64.7828	79.7001	96.008	79.4197	76.1961	73.3524	82.0414	85.5437	86.8338	78.4224	81.4081	2.64673	PF-04691502	Akt,mTOR,PI3K	PI3K/Akt/mTOR
S2751	Milciclib (PHA-848125)	61.65	89.2349	91.8746	85.6658	89.9726	85.2372	84.4146	88.9582	87.4653	82.2558	82.4515	2.7166	Milciclib (PHA-848125)	CDK	Cell Cycle
S2661	WYE-125132 (WYE-132)	77.1129	75.3941	65.1428	77.9436	91.062	68.5133	70.318	71.0771	81.3791	76.4093	80.0541	2.33002	WYE-125132 (WYE-132)	mTOR	PI3K/Akt/mTOR
S1194	CUDC-101	94.0177	95.5402	85.3083	89.0817	93.4211	79.2194	48.6915	71.7908	67.2357	77.7402	77.8199	4.64831	CUDC-101	HDAC,HER2,EGFR	Epigenetics
S2759	CUDC-907	99.6996	99.5386	97.8315	91.4938	95.3989	81.9873	70.2146	91.1101	85.1702	86.7714	85.0631	2.92188	CUDC-907	PI3K,HDAC	Cytoskeletal Signaling
S1524	AT7519	83.7432	28.0277	93.1523	85.2207	88.4849	82.5653	82.2251	85.3523	90.0003	82.4493	85.0219	5.90047	AT7519	CDK	Cell Cycle
S1145	SNS-032 (BMS-387032)	89.0737	76.0092	93.8883	90.4221	90.7468	82.9152	84.6817	87.5431	88.7006	82.6426	83.3922	1.63771	SNS-032 (BMS-387032)	CDK	Cell Cycle
S2768	Dinaciclib (SCH727965)	90.1226	90.0038	94.8017	77.5175	86.7946	82.5188	81.1237	87.1968	88.687	82.9497	86.417	1.62152	Dinaciclib (SCH727965)	CDK	Cell Cycle
S2696	GDC-0980 (RG7422)	56.3919	80.4691	82.8745	76.3998	84.1072	75.257	79.6271	82.8461	77.4366	70.6765	81.3901	2.59245	GDC-0980 (RG7422)	mTOR,PI3K	PI3K/Akt/mTOR
S1529	Hesperadin	81.4368	80.9304	55.7815	74.5602	90.0168	75.1853	77.7903	81.1311	76.8988	77.2053	76.8511	2.75217	Hesperadin	Aurora Kinase	Cell Cycle
S2679	Flavopiridol HCl	90.7311	88.9273	94.2036	86.8948	88.4038	82.8701	85.2325	83.6063	86.2149	83.2909	82.0656	1.14293	Flavopiridol HCl	CDK	Cell Cycle
S2904	PF-477736	94.0858	53.5563	87.8092	79.9759	82.0954	56.0421	64.5728	70.3634	77.7759	75.0671	80.586	4.15415	PF-477736	Chk	Cell Cycle
S1134	AT9283	88.0926	75.2403	64.6636	73.681	90.3617	80.6828	79.7015	83.5002	80.0447	82.8815	77.0097	2.3372	AT9283	JAK,Aurora Kinase,Bcr-Abl	JAK/STAT
S2730	Crenolanib (CP-868596)	22.1584	88.466	41.527	40.4485	53.5263	38.7078	72.3612	38.6393	88.0771	83.4615	68.3112	7.6757	Crenolanib (CP-868596)	PDGFR	Protein Tyrosine Kinase
S8058	P276-00	21.3421	89.0811	92.196	70.6122	87.359	82.3663	55.7136	72.412	87.4393	83.4161	65.4655	6.82898	P276-00	CDK	Cell Cycle
S2769	Dovitinib (TKI-258) Dilactic Acid	55.8929	85.3902	61.6007	44.2799	92.7649	60.0053	75.7864	74.2711	86.8535	83.0065	73.0895	5.00178	Dovitinib (TKI-258) Dilactic Acid	PDGFR,FGFR,c-Kit,FLT3,VEGFR	Angiogenesis
S2796	WP1066	32.0534	74.01	53.0738	45.8453	61.1538	18.8396	73.6192	85.2753	86.1284	79.1506	66.45	7.2927	WP1066	JAK	JAK/STAT
S7356	HS-173	79.9092	76.4706	93.6977	40.761	73.447	35.0052	56.4548	40.497	72.7205	78.2062	62.8159	6.36188	HS-173	PI3K	PI3K/Akt/mTOR
S1011	Afatinib (BIBW2992)	19.1563	90.7728	67.5087	35.7356	69.8916	59.7378	38.0214	52.7489	67.2886	72.0077	61.0019	6.68129	Afatinib (BIBW2992)	EGFR,HER2	Protein Tyrosine Kinase
S1362	Rigosertib (ON-01910)	86.5067	79.8539	92.4557	85.3075	91.9368	26.9696	52.0389	68.8539	61.3661	68.1969	64.3178	6.51879	Rigosertib (ON-01910)	PLK	Cell Cycle
S7248	Ro3280	86.5174	85.544	89.8368	76.7797	48.5351	30.8993	20.7333	7.00752	58.7775	32.959	62.5538	9.54465	Ro3280	PLK	Cell Cycle
S7255	NMS-P937 (NMS1286937)	83.5318	81.6993	91.9298	77.5448	62.0975	33.3613	22.6305	38.3014	55.1377	48.8602	56.6342	7.51192	NMS-P937 (NMS1286937)	PLK	Cell Cycle
S1485	HMN-214	65.5717	77.5471	98.0148	79.3736	73.3081	31.3941	9.19345	18.0211	52.1418	54.4682	57.7064	9.08165	HMN-214	PLK	Cell Cycle
S2634	DCC-2036 (Rebastinib)	71.4712	89.5425	56.7607	57.2005	86.1895	38.3471	50.3877	13.4143	51.5486	35.6209	55.4758	7.34893	DCC-2036 (Rebastinib)	Bcr-Abl	Angiogenesis
S2700	KX2-391	88.2682	81.0842	95.7546	72.1208	78.8223	47.2304	38.5068	61.077	49.8891	79.958	62.1597	6.0465	KX2-391	Src	Angiogenesis
S1109	BI 2536	87.5234	89.3887	89.094	90.2729	87.1264	43.4443	50.303	49.8847	47.6634	32.174	67.9793	7.50532	BI 2536	PLK	Cell Cycle
S2718	TAK-901	90.7922	48.9427	83.8885	74.9289	94.5266	82.6725	60.742	22.2122	47.6069	66.7638	66.9976	7.19867	TAK-901	Aurora Kinase	Cell Cycle
S7269	PD173955	88.4043	86.1592	85.6568	68.3575	91.0004	63.5224	27.222	49.3342	45.8781	48.8374	66.3724	6.99937	PD173955	BCR-ABL	Angiogenesis
S2193	GSK461364	69.258	71.2418	90.0011	61.7479	27.9331	53.5329	-15.1342	-39.1256	44.1361	18.4683	51.8216	12.8595	GSK461364	PLK	Cell Cycle
S2703	GSK1838705A	36.4967	49.0965	51.8251	47.3781	46.4923	54.6578	39.7537	32.5558	43.0352	57.676	42.0513	2.52918	GSK1838705A	IGF-1R,ALK	Protein Tyrosine Kinase
S7016	VS-5584 (SB2343)	71.3303	97.6932	82.0854	73.681	79.6985	63.6458	85.136	92.1344	42.0775	77.342	61.1896	4.93863	VS-5584 (SB2343)	PI3K	PI3K/Akt/mTOR
S1590	TWS119	80.5173	70.1653	29.9125	56.3158	64.7646	10.8135	24.3194	17.1779	39.5859	22.9149	59.0656	7.75766	TWS119	GSK-3	PI3K/Akt/mTOR
S2626	LY2603618	92.6324	78.6236	83.7149	66.4557	75.5938	34.6793	-9.49134	22.6875	36.2694	48.8831	47.3268	10.1755	LY2603618	Chk	Cell Cycle
S1532	AZD7762	92.2671	66.4744	91.8445	81.7775	94.2633	59.7142	65.4382	59.8973	33.7364	73.6906	62.4576	5.99416	AZD7762	Chk	Cell Cycle
S2214	AZ 960	68.4775	82.0069	39.7578	49.8338	49.9059	32.5445	57.2789	46.67	30.6144	57.9827	61.7088	5.00708	AZ 960	JAK	JAK/STAT
S1133	Alisertib (MLN8237)	83.1229	85.544	68.0741	53.6272	87.5761	40.2001	15.6127	23.252	30.2127	61.9072	53.2101	8.43157	Alisertib (MLN8237)	Aurora Kinase	Cell Cycle
S1577	Tie2 kinase inhibitor	42.6581	40.9458	29.8226	30.7594	43.3805	9.12356	15.3802	25.8684	29.1266	18.5924	41.7393	3.70681	Tie2 kinase inhibitor	Tie-2	Protein Tyrosine Kinase
S7177	PF-543	49.3767	38.0238	32.1562	11.1124	39.3359	14.7868	2.06678	30.0356	29.0345	53.9784	29.2782	5.24509	PF-543	S1P Receptor	GPCR & G Protein
S7102	VE-822	73.4613	73.7024	78.267	54.0855	71.8447	48.5169	36.2043	56.9398	28.9418	75.3515	44.8611	5.56272	VE-822	ATM/ATR	PI3K/Akt/mTOR
S7605	Filgotinib (GLPG0634)	31.9189	47.4048	20.7129	24.5379	27.153	29.7186	42.528	41.684	28.8853	42.3881	46.7123	2.87259	Filgotinib (GLPG0634)	JAK	JAK/STAT
S2192	AZD8931 (Sapitinib)	41.9782	53.2488	38.804	18.3054	31.9323	29.9771	28.0787	8.73847	28.4494	50.1232	33.3284	4.31697	AZD8931 (Sapitinib)	HER2,EGFR	Protein Tyrosine Kinase
S7317	WZ4003	16.8103	56.9396	24.648	74.8857	27.1934	22.3641	28.9642	27.5628	27.9039	35.7453	33.6326	5.64568	WZ4003	AMPK	PI3K/Akt/mTOR
S2235	Volasertib (BI 6727)	83.2916	72.4721	90.9604	80.486	75.0285	37.6634	-24.5751	-6.85607	27.8121	16.1478	39.7724	12.9979	Volasertib (BI 6727)	PLK	Cell Cycle
S2226	CAL-101 (Idelalisib, GS-1101)	7.66708	47.4048	35.534	18.6987	42.3614	20.5704	34.3422	15.2879	27.0737	38.8281	37.0099	4.09416	CAL-101 (Idelalisib, GS-1101)	PI3K	PI3K/Akt/mTOR
S1489	PIK-93	40.2441	64.629	48.106	55.7217	61.742	60.7903	43.5937	62.563	26.4901	66.8889	40.9269	4.13919	PIK-93	PI3K	PI3K/Akt/mTOR
S7289	PFK15	55.8156	55.8631	82.8609	29.4135	78.9927	27.2091	-6.41482	24.441	25.7971	42.6613	47.3704	8.63615	PFK15	Others	Others
S7461	LDC000067	27.1348	36.6398	40.9433	13.1689	37.7505	22.9047	26.9644	-2.87754	25.6982	50.521	34.7744	4.77351	LDC000067	CDK	Cell Cycle
S2207	PIK-293	27.6547	32.1799	15.4513	16.0697	34.1491	13.5446	17.668	-16.2087	25.543	32.3675	23.8634	4.6962	PIK-293	PI3K	PI3K/Akt/mTOR
S1462	AZD6482	31.0967	51.7109	21.218	33.4945	37.6356	36.4663	40.3307	29.389	25.4989	52.6367	27.8948	3.24558	AZD6482	PI3K	PI3K/Akt/mTOR
S2227	PIK-294	22.7852	48.4814	27.9898	33.0902	38.9697	20.2283	38.7062	27.4548	25.4279	48.4396	34.5525	3.20877	PIK-294	PI3K	PI3K/Akt/mTOR
S7284	CO-1686 (AVL-301)	38.3519	59.554	62.0345	26.8849	38.9468	28.1437	17.5678	-18.3539	25.3459	44.5042	32.7276	7.25296	CO-1686 (AVL-301)	EGFR	Protein Tyrosine Kinase
S7051	CGI1746	28.0187	51.5571	28.7292	20.9943	51.0891	30.0289	44.7854	58.1706	24.6876	43.3095	35.2175	4.15203	CGI1746	BTK	Angiogenesis
S2205	OSI-420	30.8474	46.4821	16.231	16.0018	35.1628	19.9605	31.4578	-0.827549	24.2887	28.4091	31.4692	4.08617	OSI-420	EGFR	Protein Tyrosine Kinase
S1533	R406 (free base)	42.306	61.707	39.0409	40.4324	52.4509	30.7381	-0.0597845	17.9723	23.8128	42.8207	29.9617	5.61791	R406 (free base)	Syk	Angiogenesis
S7435	AR-A014418	15.9436	34.0254	25.9333	18.5332	21.2958	13.237	20.5433	-27.2541	23.8035	30.4224	26.3852	5.37378	AR-A014418	GSK-3	PI3K/Akt/mTOR
S1474	GSK429286A	59.3947	58.4775	32.4258	26.6027	48.1408	25.5786	13.6119	26.6731	23.2201	53.9335	27.2271	5.24542	GSK429286A	ROCK	Cell Cycle
S7208	GF109203X	69.5266	62.476	41.788	19.3985	46.1796	35.2651	34.1436	39.1906	23.1151	40.8982	39.002	4.91225	GF109203X	PKC	TGF-beta/Smad
S1574	BIRB 796 (Doramapimod)	48.4747	47.0973	25.193	22.253	40.8995	15.8299	20.9257	36.8529	23.0761	22.7331	35.7658	3.7495	BIRB 796 (Doramapimod)	p38 MAPK	MAPK
S2179	LY2784544	69.4223	82.6221	48.8309	42.0196	62.2418	54.478	47.6233	48.5713	23.0436	47.7118	41.495	5.1049	LY2784544	JAK	JAK/STAT
S1582	H 89 2HCl	34.1694	44.3291	19.5711	14.1349	45.4607	23.8439	23.5777	29.847	22.9625	39.0101	41.1736	3.3848	H 89 2HCl	PKA	PI3K/Akt/mTOR
S1266	WYE-354	61.2345	70.6267	49.6239	62.4752	74.7958	36.7895	31.8096	57.1576	22.7099	53.0914	40.861	5.36652	WYE-354	mTOR	PI3K/Akt/mTOR
S2185	AST-1306	33.886	55.7093	35.5854	30.1678	64.2464	34.0145	25.5966	13.7868	22.672	41.8541	43.8916	4.76313	AST-1306	EGFR	Protein Tyrosine Kinase
S1558	AT7867	51.3312	52.9412	41.9115	35.2417	75.4452	11.4874	-14.8351	7.64425	22.6612	62.2141	35.1781	8.7865	AT7867	S6 Kinase,Akt	PI3K/Akt/mTOR
S1561	BMS-777607	46.8931	47.4048	22.1896	28.597	47.3356	10.2255	23.2793	31.6792	22.4269	33.5503	32.9812	4.00323	BMS-777607	Axl,c-Met	Protein Tyrosine Kinase
S7065	MK-8745	85.8516	69.5502	57.5463	40.0144	69.4978	24.7845	30.6972	27.1963	22.3936	44.7656	39.2939	7.02817	MK-8745	Aurora Kinase	Cell Cycle
S2162	AZD1480	57.9846	86.1592	47.3963	30.2682	70.9961	37.0905	48.2513	50.123	22.0206	47.4727	48.503	5.93171	AZD1480	JAK	JAK/STAT
S1363	Ki8751	50.7855	52.9412	27.1816	42.185	66.0307	21.5241	22.2374	37.5023	21.9013	43.4918	44.1772	4.84553	Ki8751	PDGFR,c-Kit,VEGFR	Protein Tyrosine Kinase
S2013	PF-573228	37.0664	45.4056	22.0758	25.6881	54.0416	26.1647	25.8473	27.6219	21.8617	46.2447	35.8899	3.6695	PF-573228	FAK	Angiogenesis
S1490	Ponatinib (AP24534)	85.984	79.2388	59.2582	60.945	89.5501	72.8694	47.9657	17.1939	21.5388	45.1864	45.5874	7.97244	Ponatinib (AP24534)	PDGFR,FGFR,VEGFR,Bcr-Abl	Angiogenesis
S2163	PF-4708671	26.205	44.6367	16.9993	11.6715	37.7419	9.40577	39.6884	14.9196	21.322	30.195	41.6258	3.93185	PF-4708671	S6 Kinase	PI3K/Akt/mTOR
S2247	BKM120 (NVP-BKM120, Buparlisib)	83.1699	73.7024	72.1646	46.2307	81.023	64.7938	52.9457	61.7968	21.3073	65.6603	43.779	5.82839	BKM120 (NVP-BKM120, Buparlisib)	PI3K	PI3K/Akt/mTOR
S7422	KN-62	28.7531	44.7905	30.5467	0.142398	27.833	16.7127	11.2047	28.6162	21.3047	29.3876	43.1043	3.8815	KN-62	Others	Others
S2221	Apatinib	1.74328	46.4821	29.4847	14.8865	34.152	14.5798	29.3015	26.9528	21.2479	28.4773	24.33	3.89423	Apatinib	VEGFR	Protein Tyrosine Kinase
S1219	YM201636	57.6734	62.0146	42.3788	41.6291	64.3644	43.803	61.8176	69.3672	21.1475	53.6149	38.2559	4.60034	YM201636	PI3K	PI3K/Akt/mTOR
S2158	KW-2449	82.7622	82.0069	56.0153	32.154	81.6049	50.9674	54.6124	48.2198	21.0747	62.2482	54.4738	6.62471	KW-2449	Aurora Kinase,Bcr-Abl,FLT3	Angiogenesis
S2161	RAF265 (CHIR-265)	48.8083	78.9312	37.7917	27.5958	71.8175	31.0471	39.0103	37.9584	20.8103	37.85	50.1643	5.8902	RAF265 (CHIR-265)	VEGFR,Raf	MAPK
S2699	CH5132799	61.085	78.9312	51.132	61.8864	71.1083	58.4865	69.365	72.0732	20.7714	67.3437	52.1902	5.14122	CH5132799	mTOR,PI3K	PI3K/Akt/mTOR
S7207	Ro 31-8220 Mesylate	59.3402	68.4737	93.1917	80.5321	89.7356	76.617	38.0171	20.3546	20.4633	64.9662	61.1937	8.42284	Ro 31-8220 Mesylate	PKC	TGF-beta/Smad
S7104	AZD1208	41.8652	58.1699	44.7439	23.382	35.003	29.1446	37.6216	42.5211	20.2319	59.6205	50.1998	4.15923	AZD1208	Pim	JAK/STAT
S7209	GSK650394	26.3928	46.0208	33.7539	1.1652	23.434	17.4829	11.523	0.0156459	19.9757	33.4026	30.2735	4.61101	GSK650394	Others	Others
S8005	SMI-4a	0.951946	36.9473	21.4829	2.37825	9.51175	3.83026	5.34957	19.9487	19.6797	2.87354	16.806	3.7248	SMI-4a	Pim	JAK/STAT
S7332	K-Ras(G12C) inhibitor 9	33.8369	54.0177	22.5016	4.53537	31.857	27.8507	8.68112	28.6889	19.6271	44.6744	19.9612	4.74594	K-Ras(G12C) inhibitor 9	Rho	Cell Cycle
S1100	MLN8054	78.348	68.3199	67.9591	54.9377	82.9906	38.2891	20.331	32.9616	19.4158	48.6443	39.4234	7.30645	MLN8054	Aurora Kinase	Cell Cycle
S7257	CNX-774	34.8895	56.4783	49.4494	8.09524	37.6617	28.1246	12.0356	-0.391603	19.3622	39.0328	39.8467	5.83395	CNX-774	BTK	Angiogenesis
S7565	WH-4-023	48.4454	69.704	17.9255	26.9797	37.6452	5.25916	31.0922	26.8782	19.3179	13.6448	29.0815	5.90074	WH-4-023	Src	Angiogenesis
S1152	PLX-4720	45.5432	64.629	59.1754	63.6853	65.7889	24.0625	21.1178	28.4017	19.1611	22.5967	35.5527	6.40591	PLX-4720	Raf	MAPK
S7320	TG003	8.54752	42.3299	22.7953	35.5642	25.4356	13.4437	26.5019	2.70008	19.0887	29.1483	31.9858	3.81976	TG003	CDK	Cell Cycle
S7106	AZD3463	49.3597	76.4706	72.786	28.1872	56.6955	80.9718	74.9524	70.011	19.0741	73.0537	41.3559	6.81473	AZD3463	ALK	Protein Tyrosine Kinase
S1360	GSK1059615	51.0319	64.3214	53.7568	68.1974	62.6343	57.1475	66.2894	74.8046	19.0616	56.6632	58.7735	4.82827	GSK1059615	PI3K,mTOR	PI3K/Akt/mTOR
S1570	KU-60019	66.0042	58.0161	32.3604	30.1598	52.3742	18.7203	20.8903	0.471704	18.9586	47.6663	45.9765	6.57894	KU-60019	ATM/ATR	DNA Damage
S8015	CEP-32496	74.0621	77.3933	31.2759	27.5984	51.9419	27.6229	43.0183	11.4844	18.7599	22.9837	36.5881	7.17088	CEP-32496	CSF-1R,Raf	MAPK
S7127	TIC10	55.843	53.5563	30.5357	15.0575	40.4778	15.7997	-6.95317	23.535	18.4365	44.0378	33.8233	6.22406	TIC10	Akt	PI3K/Akt/mTOR
S7173	AVL-292	29.7507	80.0077	45.8683	23.2599	45.5486	55.2488	25.6833	10.7107	18.211	45.8686	33.5242	6.51179	AVL-292	BTK	Angiogenesis
S2014	BMS-265246	45.3902	55.248	35.8002	33.5566	62.8188	26.0692	8.77565	24.6409	18.1869	56.5379	37.3591	5.66364	BMS-265246	CDK	Cell Cycle
S7319	EHop-016	19.8716	43.5602	15.7264	9.56855	27.0293	7.19731	13.5116	-8.72077	18.0942	29.7171	27.129	4.4731	EHop-016	Rac	Cell Cycle
S7423	KN-93 Phosphate	23.9165	40.792	26.6009	-3.21932	30.3829	13.7436	16.5999	-5.53571	17.7331	28.5568	18.2563	4.60485	KN-93 Phosphate	Others	Others
S7158	LY2835219	60.9798	84.1599	38.4191	55.7733	78.3594	67.5958	71.679	62.8516	17.6003	79.321	40.3155	6.45547	LY2835219	CDK	Cell Cycle
S1072	ZSTK474	62.3664	51.7109	69.8021	62.4317	67.7409	46.8168	70.5671	80.8698	17.535	73.4748	61.0027	5.71643	ZSTK474	PI3K	PI3K/Akt/mTOR
S1460	SP600125	35.3148	48.02	31.972	25.0263	38.9411	36.1955	31.0714	26.9636	17.5339	50.237	47.2295	3.17081	SP600125	JNK	MAPK
S7397	Sorafenib	58.9092	36.7935	29.938	28.6214	16.5549	54.3658	4.05592	7.9497	17.5056	34.9042	31.5437	5.76089	Sorafenib	Raf	MAPK
S1557	KRN 633	46.2542	50.0192	29.9503	21.3823	57.6863	19.767	28.8711	28.7194	17.4673	27.3174	30.8516	4.34919	KRN 633	PDGFR,VEGFR	Protein Tyrosine Kinase
S8023	TCS 359	-66.0355	27.4125	-1.18779	-36.5312	10.3719	8.84233	-6.67534	4.7248	17.4458	26.9075	15.6355	9.25407	TCS 359	FLT3	Angiogenesis
S1802	Acadesine	41.4325	34.4867	20.8406	26.855	41.1165	12.5238	10.6047	15.8636	17.365	29.5692	11.7966	3.59936	Acadesine	AMPK	PI3K/Akt/mTOR
S8019	AZD5363	18.4964	45.098	31.4593	51.1416	35.6426	33.9259	40.816	44.5257	17.3135	72.4396	32.0758	5.07844	AZD5363	Akt	PI3K/Akt/mTOR
S1111	Foretinib (GSK1363089)	92.8865	68.1661	62.7833	63.11	92.6129	54.8024	32.2881	33.7354	17.1053	63.2491	48.5799	7.83683	Foretinib (GSK1363089)	VEGFR,c-Met	Protein Tyrosine Kinase
S7528	GNE-7915	31.2956	41.0996	18.1886	18.4545	17.0849	15.0664	7.93901	13.7488	17.074	24.872	39.2781	3.02913	GNE-7915	LRRK2	Autophagy
S7330	6H05	12.6972	47.2511	25.7164	12.2411	38.0575	14.3304	17.0391	6.00857	17.0141	35.2791	21.5229	4.2534	6H05	Rho	Cell Cycle
S2842	SAR131675	32.6407	58.6313	25.1633	30.2792	35.2692	18.1529	-2.29378	31.896	17.0061	15.033	24.3706	5.06794	SAR131675	VEGFR	Protein Tyrosine Kinase
S1147	Barasertib (AZD1152-HQPA)	62.742	62.0146	65.7273	60.7768	81.2091	28.1161	11.6429	27.1362	16.9707	55.6622	36.6888	7.57313	Barasertib (AZD1152-HQPA)	Aurora Kinase	Cell Cycle
S1523	SAR245409 (XL765)	68.757	55.5556	42.8432	40.2561	37.2037	17.7879	19.2707	14.8525	16.8865	42.741	41.4076	5.76377	SAR245409 (XL765)	PI3K,mTOR	PI3K/Akt/mTOR
S1068	Crizotinib (PF-02341066)	88.9948	65.8593	61.8898	50.8299	75.809	35.9635	31.4327	34.542	16.7467	41.7856	43.0004	7.09677	Crizotinib (PF-02341066)	c-Met,ALK	Protein Tyrosine Kinase
S2742	PHA-767491	38.559	79.7001	89.232	61.6368	57.0768	76.1862	52.4726	34.5307	16.7197	77.9676	54.3967	7.34209	PHA-767491	CDK	Cell Cycle
S2872	GW5074	34.8393	55.8631	30.9397	28.6187	41.4459	21.577	15.8977	25.7553	16.6746	43.7304	44.9712	4.02287	GW5074	Raf	MAPK
S7083	LDK378	94.0356	95.8478	90.0567	42.885	87.9842	45.0842	54.0762	25.2687	16.6332	57.5736	46.2393	9.28823	LDK378	ALK	Protein Tyrosine Kinase
S7176	SKI II	32.0458	65.2441	38.4369	3.69139	57.5139	24.2741	8.92025	-9.33828	16.4569	31.378	43.9034	7.3622	SKI II	S1P Receptor	GPCR & G Protein
S7214	Skepinone-L	42.6904	45.867	39.6946	15.5213	36.4169	13.5086	9.70298	31.775	16.418	31.7078	27.5963	4.22189	Skepinone-L	p38 MAPK	MAPK
S7297	AZD9291	27.694	56.0169	25.443	18.856	34.2856	51.6283	15.3121	-6.50985	16.3861	29.9448	27.618	5.72674	AZD9291	EGFR	Protein Tyrosine Kinase
S2811	INK 128 (MLN0128)	85.0457	84.0062	70.5491	88.615	84.8678	69.6071	73.602	68.1046	16.3758	66.923	48.8377	6.57119	INK 128 (MLN0128)	mTOR	PI3K/Akt/mTOR
S1531	BIX 02189	50.4436	64.4752	36.5464	35.5132	51.9483	16.1364	29.038	21.8725	16.3736	39.4193	53.4731	5.0701	BIX 02189	MEK	MAPK
S1207	Tivozanib (AV-951)	73.0697	81.0842	28.2457	28.2768	67.6351	23.8715	9.15321	3.92897	16.2604	29.9903	36.1641	8.72369	Tivozanib (AV-951)	VEGFR,PDGFR,c-Kit	Protein Tyrosine Kinase
S1568	PD318088	63.3751	69.3964	34.5455	30.537	72.5717	35.329	14.3471	26.3944	16.2307	37.0082	38.0626	6.69135	PD318088	MEK	MAPK
S2198	SGI-1776 free base	48.1928	73.3948	40.8508	34.908	52.279	46.5533	30.1745	-2.23945	16.2219	46.9268	39.3499	6.56639	SGI-1776 free base	Pim	JAK/STAT
S2201	BMS-794833	27.9303	51.8647	1.46593	10.2523	29.0153	22.3018	16.4193	-9.65596	16.209	34.0166	29.3541	5.4838	BMS-794833	VEGFR,c-Met	Protein Tyrosine Kinase
S1118	XL147	42.9658	67.8585	39.6742	30.3143	57.4887	21.631	14.9741	9.59905	16.105	37.4065	26.8918	6.02413	XL147	PI3K	PI3K/Akt/mTOR
S2202	NVP-BHG712	66.0879	39.7155	55.8481	19.7542	55.436	17.9718	2.03798	-12.3245	16.0555	43.1848	32.0892	8.09774	NVP-BHG712	Raf,Src,Bcr-Abl,VEGFR,Ephrin receptor	Protein Tyrosine Kinase
S2882	IKK-16 (IKK Inhibitor VII)	66.8944	60.6305	40.6139	39.9114	52.5147	21.9269	13.2463	27.0898	15.6926	41.012	34.165	5.8357	IKK-16 (IKK Inhibitor VII)	IκB/IKK	NF-κB
S8007	VE-821	24.5548	42.3299	14.0184	15.3316	32.5438	10.3535	5.69883	18.1037	15.4704	12.6895	28.5313	3.4984	VE-821	ATM/ATR	DNA Damage
S5002	Fingolimod (FTY720) HCl	61.4614	46.3283	38.5587	26.9281	40.8965	83.5011	16.8508	26.7421	15.3351	54.5021	30.1099	6.73691	Fingolimod (FTY720) HCl	S1P Receptor	GPCR & G Protein
S1267	Vemurafenib (PLX4032, RG7204)	17.2846	39.1003	26.1922	26.638	43.6141	11.4224	18.8602	6.86535	15.1684	28.9211	32.2585	3.72156	Vemurafenib (PLX4032, RG7204)	Raf	MAPK
S1519	CCT129202	89.5392	87.697	53.9652	36.6011	50.6388	41.9437	11.2656	36.0154	14.8938	41.9108	34.9269	8.24119	CCT129202	Aurora Kinase	Cell Cycle
S2770	MK-5108 (VX-689)	79.0376	72.6259	59.3138	37.6756	77.22	24.7107	-4.73752	30.2036	14.8803	41.342	44.8371	8.9517	MK-5108 (VX-689)	Aurora Kinase	Cell Cycle
S1475	Pimasertib (AS-703026)	85.0499	73.2411	35.5379	22.6223	67.9221	38.6219	21.5158	11.857	14.818	55.4916	42.9475	8.28288	Pimasertib (AS-703026)	MEK	MAPK
S1021	Dasatinib	78.5732	57.401	52.9711	38.1993	89.3266	42.0641	45.8119	52.4879	14.5993	38.1571	46.8135	6.6973	Dasatinib	Bcr-Abl,c-Kit,Src	Angiogenesis
S8002	GSK2636771	-6.61385	36.6398	26.5614	19.4557	11.4556	22.1741	32.628	7.88776	14.5872	45.8915	36.0129	4.83129	GSK2636771	PI3K	PI3K/Akt/mTOR
S2824	TPCA-1	40.4881	80.3153	49.1213	27.5334	44.5811	32.1996	12.3836	62.1487	14.5324	44.1972	30.9084	6.54882	TPCA-1	IκB/IKK	NF-κB
S8050	ETP-46464	36.8077	74.4714	22.8572	57.5397	61.7964	23.2382	56.4486	38.0973	14.4502	43.4465	41.8327	6.15528	ETP-46464	mTOR,ATM/ATR	PI3K/Akt/mTOR
S7206	CNX-2006	38.9048	80.1615	93.8127	0.750037	42.2245	49.4534	44.4242	36.1509	14.3142	69.084	44.9217	8.9473	CNX-2006	EGFR	Protein Tyrosine Kinase
S4001	Cabozantinib malate (XL184)	65.2444	60.9381	37.9288	34.2027	59.3888	38.2718	46.3819	39.6035	14.2984	48.2804	45.6909	4.78904	Cabozantinib malate (XL184)	VEGFR	Protein Tyrosine Kinase
S2719	AMG-900	66.6265	57.8624	56.6355	45.1264	80.768	33.8149	9.5929	36.524	14.1167	43.4689	44.4537	7.03297	AMG-900	Aurora Kinase	Cell Cycle
S7060	PP1	56.7447	76.4706	30.9571	26.1821	49.5975	15.5239	42.5415	40.0432	13.9388	45.8233	42.1179	6.04931	PP1	Src	Angiogenesis
S1361	MGCD-265	79.2358	52.1722	33.0497	37.9495	61.9688	35.0815	1.76332	41.9768	13.5651	36.4621	39.5524	7.00764	MGCD-265	Tie-2,VEGFR,c-Met	Protein Tyrosine Kinase
S1494	LY2228820	81.0434	56.3245	38.703	37.5536	36.5655	23.8052	9.84315	13.3425	13.5507	34.8472	36.9402	6.89831	LY2228820	p38 MAPK	MAPK
S7167	SSR128129E	33.0299	56.0169	22.0487	17.7844	33.7052	16.2119	35.2631	20.8168	13.5355	53.922	32.3957	4.78095	SSR128129E	FGFR	Angiogenesis
S7018	CZC24832	63.2573	47.5586	36.2306	24.3479	29.5126	16.3378	37.2646	28.9465	13.4605	51.6923	32.5471	4.98189	CZC24832	PI3K	PI3K/Akt/mTOR
S7007	MEK162 (ARRY-162, ARRY-438162)	56.8734	73.5486	33.5989	21.149	56.1598	49.5629	27.5689	47.4719	13.4239	56.5267	39.2246	5.9816	MEK162 (ARRY-162, ARRY-438162)	MEK	MAPK
S2697	A-769662	36.9155	53.5563	36.7505	20.7719	39.1707	32.4324	57.1037	57.0398	13.3696	55.3437	41.9169	4.89719	A-769662	AMPK	PI3K/Akt/mTOR
S2913	BAY 11-7082	40.735	36.0246	63.8784	29.2944	70.9855	9.63792	11.5624	30.0036	13.3661	38.6345	37.3288	6.57496	BAY 11-7082	IκB/IKK,E2 conjugating	NF-κB
S1171	CYC116	49.4958	43.8677	55.933	25.2732	69.8115	31.3006	-2.11783	31.9767	13.2913	44.5722	35.3763	6.64906	CYC116	Aurora Kinase,VEGFR	Cell Cycle
S2219	CYT387	28.258	66.782	46.0109	32.2056	55.5458	58.1785	26.7896	48.8002	13.2867	45.8008	39.2531	5.24559	CYT387	JAK	JAK/STAT
S7028	IPI-145 (INK1197)	73.0917	53.095	50.216	33.5053	46.217	35.5288	54.8641	45.3135	13.2713	58.3239	44.2542	5.1303	IPI-145 (INK1197)	PI3K	Angiogenesis
S1048	VX-680 (Tozasertib, MK-0457)	90.767	80.3153	62.5469	39.4881	89.3368	61.5563	21.4909	50.2877	13.2522	53.8538	51.3161	8.3748	VX-680 (Tozasertib, MK-0457)	Aurora Kinase	Cell Cycle
S7114	NU6027	27.3839	48.3276	38.0613	17.8034	39.6293	8.08841	3.50155	10.9279	13.1656	42.3542	40.6069	5.13553	NU6027	CDK	Cell Cycle
S7094	PF-3758309	57.8149	53.7101	69.2435	63.3895	84.6104	65.8622	55.1973	43.7838	13.0815	48.5419	40.2239	5.96246	PF-3758309	PAK	Cytoskeletal Signaling
S2673	Trametinib (GSK1120212)	66.6523	72.0108	42.145	30.8518	74.9046	55.8392	13.1345	34.3815	13.0358	55.0932	50.6642	7.19858	Trametinib (GSK1120212)	MEK	MAPK
S2911	Go 6983	35.2031	66.4744	31.6656	16.2569	48.4245	39.6693	39.4302	41.211	12.6546	40.6594	41.4849	4.82793	Go 6983	PKC	TGF-beta/Smad
S3026	Piceatannol	32.0708	59.2464	26.9473	17.2716	43.789	21.4628	38.9623	40.915	12.5629	40.944	35.2911	4.47276	Piceatannol	Syk	Angiogenesis
S1536	CP-673451	25.8703	48.9427	39.0995	44.5431	44.529	24.8791	30.4769	36.9641	12.5563	41.922	34.1978	3.58206	CP-673451	PDGFR	Protein Tyrosine Kinase
S8009	AG-18	8.77768	35.717	8.31071	13.7876	16.0236	22.843	35.1933	28.8095	12.4551	36.2236	28.3962	3.60209	AG-18	EGFR	Protein Tyrosine Kinase
S2890	PF-562271	51.2364	59.554	78.9279	39.9087	36.0731	31.7925	20.2607	27.8293	12.4503	67.4234	32.1799	6.7419	PF-562271	FAK	Angiogenesis
S1530	BIX 02188	38.3534	58.7851	30.3714	26.8903	45.8187	25.7419	13.1535	16.2151	12.3184	39.499	36.6302	4.77042	BIX 02188	MEK	MAPK
S2726	PH-797804	45.1675	54.6328	39.8652	26.2364	47.3166	28.3986	39.9934	42.3048	12.3147	40.102	34.1739	3.85022	PH-797804	p38 MAPK	MAPK
S1106	OSU-03012 (AR-12)	53.1084	60.9381	42.6569	47.7498	63.9622	53.4062	1.73834	16.8725	12.2833	44.6638	38.6856	6.84705	OSU-03012 (AR-12)	PDK-1	PI3K/Akt/mTOR
S2774	MK-2461	51.9228	86.313	26.4677	40.8015	69.8542	33.11	-13.5968	24.7958	12.0195	32.8796	38.0973	8.95755	MK-2461	c-Met,PDGFR,FGFR	Protein Tyrosine Kinase
S1459	Thiazovivin	24.3016	56.1707	16.1474	23.648	49.1015	21.6561	-15.5522	6.49279	12.0152	48.0302	30.3289	6.93139	Thiazovivin	ROCK	Cell Cycle
S1064	Masitinib (AB1010)	73.239	62.3222	42.3945	25.9188	73.6326	42.0709	9.81941	18.6086	12.0111	31.2187	31.6624	7.57469	Masitinib (AB1010)	PDGFR,c-Kit	Protein Tyrosine Kinase
S2220	SB590885	10.549	37.1011	30.6507	15.3858	24.7187	8.42347	20.8725	19.0271	11.9918	28.4546	29.9205	2.99064	SB590885	Raf	MAPK
S2761	NVP-BVU972	54.0464	81.8531	48.6824	26.4615	44.1347	36.6127	-5.48162	26.5755	11.9694	61.9301	29.6979	7.98207	NVP-BVU972	c-Met	Protein Tyrosine Kinase
S2895	Tyrphostin 9	74.2883	77.7009	84.7472	77.9979	92.0694	53.7406	12.7535	38.9569	11.847	36.0416	47.3464	9.38696	Tyrphostin 9	EGFR	Protein Tyrosine Kinase
S1124	BMS-754807	75.4044	78.9312	75.7861	87.1089	84.9485	46.3993	48.439	49.6913	11.7482	71.1886	59.4894	7.44808	BMS-754807	IGF-1R,Trk receptor,c-Met	Protein Tyrosine Kinase
S1487	PHA-793887	46.2594	36.1784	46.6242	65.7392	75.1509	74.8076	68.131	58.7182	11.6669	49.2242	58.1073	6.21939	PHA-793887	CDK	Cell Cycle
S1153	Roscovitine (Seliciclib,CYC202)	46.5491	64.629	50.1731	35.5755	61.2034	17.9328	6.35823	26.1382	11.3646	29.1144	44.0769	6.422	Roscovitine (Seliciclib,CYC202)	CDK	Cell Cycle
S1022	Ridaforolimus (Deforolimus, MK-8669)	65.1735	70.0115	42.493	59.4471	75.8134	44.3456	14.0578	20.2208	11.1049	37.8843	39.4795	7.42328	Ridaforolimus (Deforolimus, MK-8669)	mTOR	PI3K/Akt/mTOR
S2755	Varlitinib	41.8606	70.6267	32.9949	43.9377	42.7374	26.3748	17.2348	40.8694	11.003	27.1466	39.7669	5.29128	Varlitinib	EGFR	Protein Tyrosine Kinase
S1556	PHT-427	42.6648	44.7905	27.8747	20.9481	62.3481	14.4278	-1.39802	-3.6884	10.9988	26.237	29.9995	6.62503	PHT-427	PDK-1,Akt	PI3K/Akt/mTOR
S7526	GNF-5	83.231	42.3299	16.5613	20.2127	48.0291	7.01836	11.9741	29.4598	10.9471	18.5473	26.6757	7.39436	GNF-5	Bcr-Abl	Angiogenesis
S1264	PD173074	26.1251	80.3153	39.7756	29.4787	49.4561	24.5503	13.5229	15.2898	10.9444	39.9653	30.8867	6.59499	PD173074	VEGFR,FGFR	Angiogenesis
S1080	SU11274	35.4074	59.2464	47.4541	33.4592	63.4901	35.7566	20.155	24.0896	10.9114	32.9588	34.6176	5.23335	SU11274	c-Met	Protein Tyrosine Kinase
S7198	BIO	40.9859	59.554	28.907	17.4369	75.5297	12.276	15.1788	11.8916	10.6271	45.2663	34.0291	7.19956	BIO	GSK-3	PI3K/Akt/mTOR
S2783	AZD2014	78.548	82.3145	65.3601	75.3118	78.2516	60.9813	53.5491	45.2215	10.6135	70.5173	46.9161	6.83631	AZD2014	mTOR	PI3K/Akt/mTOR
S2735	MK-8776 (SCH 900776)	62.9962	70.7805	58.1673	50.3549	67.3645	51.2562	41.7498	29.4087	10.5521	70.9495	56.7124	6.18179	MK-8776 (SCH 900776)	CDK,Chk	Cell Cycle
S2859	Golvatinib (E7050)	71.3123	61.3995	29.3824	40.2506	68.8858	40.1622	41.3727	37.9711	10.3219	46.4491	48.0544	5.85785	Golvatinib (E7050)	VEGFR,c-Met	Protein Tyrosine Kinase
S2218	PP242	58.1563	84.9289	58.4229	64.1139	75.9013	63.4721	36.0174	34.8188	10.3049	48.326	49.0985	6.90796	PP242	mTOR,Autophagy	PI3K/Akt/mTOR
S1143	AG-490 (Tyrphostin B42)	30.521	59.7078	47.3721	24.1797	53.7633	21.321	2.06301	7.66679	10.2297	26.1344	40.8711	6.24903	AG-490 (Tyrphostin B42)	JAK,EGFR	Protein Tyrosine Kinase
S4907	SC-514	34.3342	55.248	27.7236	21.3254	30.4393	20.2655	31.475	10.0927	10.1795	42.0585	28.305	4.3969	SC-514	IκB/IKK	NF-κB
S1078	MK-2206 2HCl	45.6654	56.3245	53.8099	67.2533	63.9306	54.7042	43.6183	52.8163	10.0291	60.4851	39.5889	5.09463	MK-2206 2HCl	Akt	PI3K/Akt/mTOR
S7566	IM-12	23.577	41.7147	20.3113	19.9333	23.5822	15.1272	25.1037	4.53191	9.95106	25.7703	35.912	3.18219	IM-12	GSK-3	PI3K/Akt/mTOR
S1378	Ruxolitinib (INCB018424)	43.1779	48.9427	30.0327	44.231	29.6515	34.1293	37.7914	40.4833	9.94961	36.8033	28.2398	3.44233	Ruxolitinib (INCB018424)	JAK	JAK/STAT
S1470	TSU-68 (SU6668, Orantinib)	66.9859	46.6359	31.2958	31.7064	28.2182	7.56497	16.5633	22.3201	9.87234	36.0757	32.6216	5.61408	TSU-68 (SU6668, Orantinib)	VEGFR,PDGFR,FGFR	Protein Tyrosine Kinase
S1173	WZ4002	20.7835	45.2518	34.8473	27.2322	32.8761	17.0991	15.5856	10.308	9.74714	40.1704	27.557	3.97223	WZ4002	EGFR	Protein Tyrosine Kinase
S2864	IMD 0354	75.5939	67.3972	77.9117	61.8454	66.1348	54.567	-23.2695	-19.3323	9.35857	41.6944	33.2901	12.1464	IMD 0354	IκB/IKK	NF-κB
S2807	Dabrafenib (GSK2118436)	44.3768	80.3153	51.0955	43.1753	67.3883	24.6403	30.8342	34.893	9.22133	26.2139	41.2028	6.66368	Dabrafenib (GSK2118436)	Raf	MAPK
S2902	S-Ruxolitinib (INCB018424)	32.3073	56.1707	34.8762	21.7649	43.4912	37.4497	33.3806	42.9307	9.19315	34.1189	37.8919	3.99883	S-Ruxolitinib (INCB018424)	JAK	JAK/STAT
S2689	WAY-600	62.2164	77.2395	56.7798	68.7077	63.9951	54.614	41.6316	47.1054	9.07517	46.5169	43.6782	5.95536	WAY-600	mTOR	PI3K/Akt/mTOR
S1066	SL-327	36.7256	54.9404	45.2002	14.58	56.3051	31.4354	14.7017	32.4624	9.07081	42.6842	43.2994	5.29561	SL-327	MEK	MAPK
S2692	TG101209	86.5104	90.1576	53.4452	43.2111	91.4939	73.4778	67.2139	92.7139	9.04254	66.3422	50.5857	8.38513	TG101209	JAK,FLT3,c-RET	JAK/STAT
S4901	JNK-IN-8	33.7645	62.3222	22.5971	28.0163	46.9232	44.456	30.709	26.1218	9.00926	49.4405	51.3484	4.90166	JNK-IN-8	JNK	MAPK
S7050	AZ20	67.9151	78.7774	47.2843	44.9934	81.9901	48.2986	61.9908	47.7849	8.83894	73.0311	45.7132	6.83959	AZ20	ATM/ATR	PI3K/Akt/mTOR
S1117	Triciribine	33.1882	71.5494	37.6203	40.7091	65.5311	37.3412	-3.44773	10.0758	8.79472	63.0103	46.2638	8.07349	Triciribine	Akt	PI3K/Akt/mTOR
S1119	Cabozantinib (XL184, BMS-907351)	63.7015	60.6305	32.8528	43.1431	73.7939	31.3374	15.5674	32.9068	8.73148	49.9979	38.8517	6.64523	Cabozantinib (XL184, BMS-907351)	FLT3,Tie-2,c-Kit,c-Met,VEGFR,Axl	Protein Tyrosine Kinase
S7368	GNE-9605	20.7663	31.2572	19.4451	11.8286	24.419	20.9652	-1.1375	2.08021	8.72678	27.9316	28.9473	3.43037	GNE-9605	LRRK2	Autophagy
S2845	Semaxanib (SU5416)	37.7092	49.0965	38.5604	23.7619	40.8281	25.2143	18.449	15.82	8.57295	34.8586	22.9577	4.06693	Semaxanib (SU5416)	VEGFR	Protein Tyrosine Kinase
S1107	Danusertib (PHA-739358)	84.1977	86.0054	61.5901	38.864	78.7038	42.002	38.1473	46.0206	8.54525	59.0633	41.8005	7.73373	Danusertib (PHA-739358)	c-RET,FGFR,Bcr-Abl,Aurora Kinase	Cell Cycle
S1572	BS-181 HCl	38.418	39.8693	25.1115	18.2295	48.8786	9.82101	18.1729	18.3238	8.44859	45.9373	40.7175	4.72122	BS-181 HCl	CDK	Cell Cycle
S2636	A66	39.8822	48.02	49.39	26.0275	66.3393	41.2292	6.60341	35.6902	8.43591	37.7932	31.5311	5.78631	A66	PI3K	PI3K/Akt/mTOR
S1036	PD0325901	61.4466	66.9358	43.344	26.3178	69.9786	52.2079	20.6391	34.1408	8.40847	43.3892	39.311	6.47941	PD0325901	MEK	MAPK
S7253	AZD2858	78.716	36.3322	43.0058	41.4228	75.0741	77.7956	44.0562	58.7886	8.40575	57.1637	47.3784	6.98099	AZD2858	GSK-3	PI3K/Akt/mTOR
S1044	Temsirolimus (CCI-779, NSC 683864)	55.9299	73.3948	58.2454	49.6604	68.1286	44.0249	27.6915	39.8743	8.35583	49.0538	49.756	6.04108	Temsirolimus (CCI-779, NSC 683864)	mTOR	PI3K/Akt/mTOR
S1102	U0126-EtOH	40.1487	62.0146	58.5846	28.2171	30.1906	31.3904	14.343	22.5974	8.29024	42.0017	40.6069	5.50023	U0126-EtOH	MEK	MAPK
S1070	PHA-665752	38.2254	51.0957	41.2345	37.201	56.4168	49.3379	12.0825	19.7732	8.22008	61.1222	35.6244	5.84331	PHA-665752	c-Met	Protein Tyrosine Kinase
S8004	ZM 39923 HCl	15.9408	40.1769	20.021	8.7708	7.02735	18.6719	11.6357	17.1577	8.15345	40.1705	28.1218	3.84404	ZM 39923 HCl	JAK	JAK/STAT
S7482	EHT 1864	4.8371	31.411	30.5573	-51.799	3.68622	2.42198	-1.49256	-49.9448	8.15124	32.7198	9.91372	9.58529	EHT 1864	Rho	Cell Cycle
S1088	NVP-ADW742	44.7447	59.0927	54.8281	41.591	47.8008	59.9275	20.4719	20.851	7.67689	49.0995	20.8316	5.71481	NVP-ADW742	IGF-1R	Protein Tyrosine Kinase
S8040	GDC-0349	64.1031	69.8577	33.2573	63.2077	46.1893	39.2499	36.1465	19.5447	7.65042	44.7997	41.5045	6.27212	GDC-0349	mTOR	PI3K/Akt/mTOR
S7194	GZD824	77.3272	85.3902	40.9612	33.4915	85.5643	60.0691	25.966	28.7574	7.59991	43.5489	45.6341	8.54733	GZD824	Bcr-Abl	Angiogenesis
S7008	PP2	46.205	74.01	31.9491	27.7477	72.8758	50.7303	51.766	43.4047	7.40616	50.1797	47.2475	6.32931	PP2	Src	Angiogenesis
S1154	SNS-314 Mesylate	65.4015	65.0903	63.2251	43.7888	78.2987	35.0584	64.3466	66.3023	7.38091	64.2045	50.4686	6.59148	SNS-314 Mesylate	Aurora Kinase	Cell Cycle
S1120	Everolimus (RAD001)	51.8302	59.7078	47.2019	76.3481	66.5733	31.3161	18.8241	16.3971	7.32303	43.2186	48.5919	7.25067	Everolimus (RAD001)	mTOR	PI3K/Akt/mTOR
S1275	BX-912	76.6771	62.476	51.7954	34.0263	78.4949	50.8732	53.1176	45.511	7.30396	60.5422	46.9779	6.54815	BX-912	PDK-1	PI3K/Akt/mTOR
S5001	Tofacitinib (CP-690550) Citrate	58.4017	55.8631	45.2222	18.2321	30.858	35.7839	50.4609	52.4517	7.27769	39.6021	45.7486	5.29643	Tofacitinib (CP-690550) Citrate	JAK	JAK/STAT
S7136	CGK 733	54.6265	73.7024	26.0199	6.65991	47.1202	11.0366	-17.9207	-4.69016	7.06079	42.6496	32.0209	9.20565	CGK 733	ATM/ATR	DNA Damage
S1046	Vandetanib (ZD6474)	63.1984	85.2364	37.3011	39.8953	73.616	40.6711	3.14635	29.8108	6.99909	36.4279	33.1284	8.33969	Vandetanib (ZD6474)	VEGFR	Protein Tyrosine Kinase
S2843	BI-D1870	34.5748	50.0192	22.9621	33.4077	53.4117	36.0988	27.7818	26.2593	6.96082	38.4869	37.3133	4.21652	BI-D1870	S6 Kinase	PI3K/Akt/mTOR
S1112	SGX-523	48.0892	68.1661	50.4494	31.7227	38.7594	24.5081	16.5792	12.382	6.93753	42.32	33.4938	6.0798	SGX-523	c-Met	Protein Tyrosine Kinase
S1170	WZ3146	55.6319	86.1592	66.3462	41.6262	81.9328	49.4841	27.3895	36.5873	6.93576	50.2595	42.1133	7.63156	WZ3146	EGFR	Protein Tyrosine Kinase
S1020	PD184352 (CI-1040)	52.0091	56.0169	26.0526	29.9075	57.0102	43.0439	3.7368	32.1527	6.85127	35.9393	42.2536	5.92508	PD184352 (CI-1040)	MEK	MAPK
S2808	GDC-0068	58.8396	72.0108	57.6253	61.691	59.6607	41.2111	47.868	43.0438	6.82302	58.8471	42.517	5.69372	GDC-0068	Akt	PI3K/Akt/mTOR
S1034	NVP-AEW541	35.8732	42.7912	60.3783	43.7671	56.6577	32.2625	39.099	48.7191	6.70654	57.6755	46.5775	4.98005	NVP-AEW541	IGF-1R	Protein Tyrosine Kinase
S2681	AS-604850	53.1156	48.6351	53.8603	32.2871	65.4747	42.2543	52.7771	60.9325	6.63925	62.4415	45.1174	5.53301	AS-604850	PI3K	PI3K/Akt/mTOR
S2134	AZD8330	53.3725	56.9396	23.9927	7.08839	44.9687	34.5704	-13.7604	-4.29704	6.60536	31.6515	35.9775	7.7264	AZD8330	MEK	MAPK
S1033	Nilotinib (AMN-107)	88.0818	66.6282	42.7952	37.8765	83.9169	47.3231	2.28688	25.7769	6.51771	30.7863	33.6561	9.27587	Nilotinib (AMN-107)	Bcr-Abl	Angiogenesis
S7215	Losmapimod (GW856553X)	39.1965	34.0254	14.6304	-39.0031	28.1273	12.3049	-2.75812	6.75133	6.3605	24.7921	27.8208	7.09618	Losmapimod (GW856553X)	p38 MAPK	MAPK
S2870	TG100713	46.0633	61.707	45.6773	52.8565	57.2546	40.8009	48.1643	41.6352	6.28977	52.4207	28.8648	4.81238	TG100713	PI3K	PI3K/Akt/mTOR
S1220	OSI-930	38.6555	52.0185	55.2089	40.8991	42.2045	20.2517	4.00429	8.82668	6.23165	28.4096	37.479	6.00783	OSI-930	c-Kit,CSF-1R,VEGFR	Protein Tyrosine Kinase
S1089	Refametinib (RDEA119, Bay 86-9766)	68.0802	81.6993	52.0225	53.1441	74.9789	50.9249	5.43083	30.3527	6.04056	42.582	38.0983	8.30642	Refametinib (RDEA119, Bay 86-9766)	MEK	MAPK
S2789	Tofacitinib (CP-690550,Tasocitinib)	55.4087	69.0888	38.9348	41.2543	46.5476	36.831	25.5511	50.3928	6.02573	35.7347	43.5513	5.40073	Tofacitinib (CP-690550,Tasocitinib)	JAK	JAK/STAT
S1018	Dovitinib (TKI-258, CHIR-258)	62.3988	86.7743	48.696	29.7691	77.7028	62.2815	26.248	37.4577	5.88392	55.1158	44.9049	7.83392	Dovitinib (TKI-258, CHIR-258)	FGFR,FLT3,c-Kit,VEGFR,PDGFR	Angiogenesis
S1178	Regorafenib (BAY 73-4506)	74.0445	79.5463	42.2765	37.1737	84.8606	80.4733	3.15247	26.1485	5.49441	28.7166	47.7107	9.9282	Regorafenib (BAY 73-4506)	c-RET,VEGFR	Protein Tyrosine Kinase
S2194	R406	17.5232	48.02	17.9747	14.8403	38.2072	27.7899	28.941	15.2137	5.48967	37.395	35.6641	4.17134	R406	Syk,FLT3	Angiogenesis
S2720	ZM 336372	25.5093	31.411	34.9093	26.5729	37.4412	23.2894	18.7398	24.7465	5.48011	31.2979	25.5396	2.88839	ZM 336372	Raf	MAPK
S1226	KU-0063794	67.0233	80.0077	53.5123	72.0938	75.3704	58.0979	41.729	53.7187	5.26682	72.724	41.9471	6.96572	KU-0063794	mTOR	PI3K/Akt/mTOR
S2801	AZD4547	38.5884	84.1599	39.299	51.6815	60.366	25.0673	2.1324	44.9854	5.20454	36.5078	48.3768	7.74174	AZD4547	FGFR	Angiogenesis
S1025	Gefitinib (ZD1839)	51.3792	62.0146	49.4261	38.6769	64.9015	42.2156	-15.9944	15.9523	5.1583	32.7772	36.725	8.18084	Gefitinib (ZD1839)	EGFR	Protein Tyrosine Kinase
S1084	Brivanib (BMS-540215)	35.6623	69.8577	47.0801	43.881	45.6093	32.7742	18.8064	39.7729	5.0961	41.3984	36.3223	5.46542	Brivanib (BMS-540215)	FGFR,VEGFR	Protein Tyrosine Kinase
S1392	Pelitinib (EKB-569)	73.7939	82.1607	66.386	64.9305	71.6781	65.4673	38.2624	43.0677	5.00218	51.9657	47.1327	7.16647	Pelitinib (EKB-569)	EGFR	Protein Tyrosine Kinase
S7087	GSK2334470	79.8557	70.3191	44.833	38.2044	73.1561	45.4991	54.4099	58.6563	4.95408	66.7297	54.9666	6.9088	GSK2334470	PDK-1	PI3K/Akt/mTOR
S2624	OSI-027	74.8827	80.1615	64.3211	75.3822	86.0846	62.2684	44.7799	52.547	4.91468	65.251	57.3605	7.38373	OSI-027	mTOR	PI3K/Akt/mTOR
S1043	Tandutinib (MLN518)	46.4782	61.3995	43.0614	26.0059	61.0125	53.8091	-5.0372	16.2399	4.88176	38.6691	47.8557	7.36302	Tandutinib (MLN518)	FLT3	Angiogenesis
S2784	TAK-285	52.2549	72.7797	52.8221	30.9032	50.8514	26.1756	11.2597	-16.0069	4.78158	35.3818	33.3862	8.42236	TAK-285	EGFR,HER2	Protein Tyrosine Kinase
S2635	CCT128930	49.0418	64.3214	41.5533	45.2241	67.1013	53.7113	25.4555	37.858	4.77622	49.5997	37.9923	5.79765	CCT128930	Akt	PI3K/Akt/mTOR
S2727	Dacomitinib (PF299804, PF299)	69.3745	80.1615	68.5075	46.8251	48.1184	72.1721	13.4066	11.2136	4.52022	35.029	44.3986	8.82678	Dacomitinib (PF299804, PF299)	EGFR	Protein Tyrosine Kinase
S2622	PP121	85.104	85.8516	74.7058	80.6081	74.6622	66.7928	47.1757	56.9882	4.32247	56.9817	54.1261	7.72661	PP121	DNA-PK,PDGFR,mTOR	Protein Tyrosine Kinase
S2744	CCT137690	86.4463	85.2364	52.2865	40.0091	80.4154	66.234	82.7553	44.5937	4.25089	63.0337	61.9227	8.24663	CCT137690	Aurora Kinase	Cell Cycle
S2746	AZ 628	68.5634	68.4737	40.6373	32.4959	64.9821	48.3085	21.6748	12.5086	4.1255	39.3287	50.318	7.26894	AZ 628	Raf	MAPK
S2680	Ibrutinib (PCI-32765)	63.8454	79.2388	53.0484	28.7895	66.7875	52.6656	21.6867	30.3288	3.95349	45.6982	42.357	7.32647	Ibrutinib (PCI-32765)	BTK	Angiogenesis
S1065	GDC-0941	45.1209	63.8601	58.5774	56.0175	72.2094	41.9808	39.9966	47.4747	3.8836	64.8529	47.0008	6.08587	GDC-0941	PI3K	PI3K/Akt/mTOR
S2682	CAY10505	65.7884	58.9389	37.4887	42.7902	58.7209	35.2879	-18.8349	35.0994	3.86428	40.2272	42.6672	8.18998	CAY10505	PI3K	PI3K/Akt/mTOR
S2638	NU7441 (KU-57788)	45.0501	66.0131	41.0074	48.4476	67.2698	51.5948	35.663	30.2744	3.66647	36.5871	39.2472	5.80461	NU7441 (KU-57788)	DNA-PK,PI3K	DNA Damage
S2814	BYL719	64.6843	67.8585	54.2339	51.5977	69.6007	45.7979	53.822	54.2137	3.62041	57.3229	47.4163	5.90872	BYL719	PI3K	PI3K/Akt/mTOR
S1038	PI-103	62.9673	64.629	74.9384	76.473	77.7338	64.4001	50.1525	75.8289	3.50133	71.3136	57.2345	7.05384	PI-103	PI3K,Autophagy,DNA-PK,mTOR	PI3K/Akt/mTOR
S1113	GSK690693	48.6479	69.8577	54.4605	60.6599	50.87	60.2461	35.9046	22.6529	3.42957	68.8567	54.8762	6.70551	GSK690693	Akt	PI3K/Akt/mTOR
S1049	Y-27632 2HCl	35.4759	54.9404	44.0312	37.7977	68.7245	47.5645	0.707484	26.0847	3.22679	40.7844	41.7462	6.72655	Y-27632 2HCl	Autophagy,ROCK	Cell Cycle
S1458	VX-745	39.2602	48.3276	19.4234	28.3745	39.7532	21.6604	18.035	16.4881	3.20503	26.0087	30.9937	4.22259	VX-745	p38 MAPK	MAPK
S8044	BMS-345541	19.2048	27.5663	0.45832	11.5087	4.58821	0.365055	23.0542	-34.8912	3.17277	9.01539	16.2289	5.49005	BMS-345541	IκB/IKK	NF-κB
S1451	Aurora A Inhibitor I	80.5931	64.4752	53.6036	48.8923	68.5448	35.8979	26.4936	20.5014	2.73073	51.2034	25.8489	7.55683	Aurora A Inhibitor I	Aurora Kinase	Cell Cycle
S7036	XL019	65.1525	51.0957	37.0226	8.21445	40.8689	32.9137	29.5289	17.7302	2.54371	57.1182	39.7562	6.49213	XL019	JAK	JAK/STAT
S1249	JNJ-7706621	47.8423	59.2464	42.1776	29.1423	50.1769	20.5296	2.62895	28.8883	2.53329	60.8481	34.3101	6.73485	JNJ-7706621	CDK,Aurora Kinase	Cell Cycle
S2688	R547	49.461	95.2326	51.8676	53.1443	71.5469	43.2374	32.6301	36.7356	2.5037	44.1399	41.2256	7.67357	R547	CDK	Cell Cycle
S1101	Vatalanib (PTK787) 2HCl	27.3576	57.7086	53.2487	63.175	46.4229	30.4916	22.1416	23.3008	2.44245	40.0109	42.34	5.97447	Vatalanib (PTK787) 2HCl	c-Kit,VEGFR	Protein Tyrosine Kinase
S1023	Erlotinib HCl (OSI-744)	52.8582	54.7866	48.9566	26.5864	71.6863	50.3164	19.3365	18.3402	2.37463	32.5837	37.2063	6.72656	Erlotinib HCl (OSI-744)	Autophagy,EGFR	Protein Tyrosine Kinase
S1103	ZM 447439	64.6506	51.7109	60.5893	37.2579	82.9979	35.1407	-7.058	14.455	2.24813	44.3561	38.2087	9.03156	ZM 447439	Aurora Kinase	Cell Cycle
S1093	GSK1904529A	38.4521	58.9389	57.9373	31.9264	68.2797	37.2832	10.5259	1.21781	2.16413	20.5606	35.6817	7.60746	GSK1904529A	IGF-1R	Protein Tyrosine Kinase
S2896	ZM 323881 HCl	50.5977	54.0177	35.9975	26.8467	59.5223	14.9023	-7.39993	1.26898	2.0624	39.7495	30.2426	7.59824	ZM 323881 HCl	VEGFR	Protein Tyrosine Kinase
S1274	BX-795	52.3488	50.9419	45.7269	27.7614	69.4647	34.3879	24.8899	74.7149	1.875	69.5281	36.4602	7.33838	BX-795	IκB/IKK,PDK-1	PI3K/Akt/mTOR
S2758	Wortmannin	42.1569	59.7078	54.0318	28.0869	40.3394	39.5912	33.6309	14.2828	1.87428	55.6168	41.0479	5.80938	Wortmannin	Autophagy,ATM/ATR,PI3K	PI3K/Akt/mTOR
S7367	GNE-0877	-14.1612	37.5625	32.0043	11.6058	5.94954	9.10339	-19.7002	4.71068	1.56721	8.06015	22.301	5.55588	GNE-0877	LRRK2	Autophagy
S2621	AZD5438	34.4637	68.935	65.9556	41.751	52.2251	83.3805	63.6408	80.8078	1.54931	70.9039	32.0158	7.85757	AZD5438	CDK	Cell Cycle
S6005	VX-702	62.4088	49.7116	4.67991	-33.9317	15.8147	18.7728	-4.5109	5.11239	1.30569	28.5346	35.5755	8.70308	VX-702	p38 MAPK	MAPK
S2728	AG-1478 (Tyrphostin AG-1478)	48.955	60.7843	41.3101	24.4591	52.5612	36.0393	13.0236	34.2163	1.24563	45.0156	25.2754	5.80941	AG-1478 (Tyrphostin AG-1478)	EGFR	Protein Tyrosine Kinase
S1486	AEE788 (NVP-AEE788)	71.617	67.5509	29.9843	36.3814	73.3552	39.4764	14.073	36.2682	1.15411	22.2211	37.4846	7.81018	AEE788 (NVP-AEE788)	HER2,VEGFR,EGFR	Protein Tyrosine Kinase
S1077	SB202190 (FHPI)	38.376	52.4798	46.5644	32.1648	59.1047	47.4231	7.24052	6.10755	1.06561	16.4318	34.952	6.75813	SB202190 (FHPI)	p38 MAPK	MAPK
S1094	PF-04217903	39.3649	64.9366	63.664	34.0426	60.9494	35.9055	27.7846	33.9085	0.906162	48.3372	35.8379	6.18952	PF-04217903	c-Met	Protein Tyrosine Kinase
S2867	WHI-P154	39.9022	55.5556	37.5277	34.7697	20.8088	47.7987	7.30862	18.0113	0.768356	29.7973	35.1024	5.51662	WHI-P154	JAK,EGFR	JAK/STAT
S8057	Pacritinib (SB1518)	66.7338	71.7032	84.3032	58.8123	74.2432	9.3433	80.4602	45.8911	0.730271	41.5124	41.2991	9.17519	Pacritinib (SB1518)	JAK	JAK/STAT
S1042	Sunitinib Malate	45.3509	85.544	49.6854	36.482	72.5708	76.5202	13.0813	37.3667	0.710975	54.457	50.2751	8.5458	Sunitinib Malate	VEGFR,PDGFR,c-Kit	Protein Tyrosine Kinase
S2820	TAE226 (NVP-TAE226)	55.8251	73.7024	74.4919	37.4559	78.731	58.5371	70.8264	65.17	0.634144	67.6965	52.742	7.43509	TAE226 (NVP-TAE226)	FAK	Angiogenesis
S2922	Icotinib	33.2705	50.173	57.6486	25.9923	42.4105	24.5941	31.0343	44.5664	0.315615	32.0714	46.2574	5.05861	Icotinib	EGFR	Protein Tyrosine Kinase
S1555	AZD8055	78.2654	69.3964	59.419	69.1226	76.6517	63.5529	43.9962	43.3958	0.30068	61.8845	45.4031	7.28702	AZD8055	mTOR	PI3K/Akt/mTOR
S2736	TG101348 (SAR302503)	55.804	95.0788	50.4354	49.3944	83.5487	64.9108	47.3074	44.0114	0.0981019	59.0172	55.7796	8.01577	TG101348 (SAR302503)	JAK	JAK/STAT
S2231	Telatinib	29.5523	59.0927	28.1774	11.8448	26.3641	8.95088	26.2251	24.4898	0.0950147	39.6584	40.2028	5.22869	Telatinib	VEGFR,PDGFR,c-Kit	Protein Tyrosine Kinase
S1342	Genistein	54.863	64.9366	42.9209	18.3869	47.7299	26.5864	19.0035	20.4217	-0.160581	53.4787	30.1309	6.58965	Genistein	Topoisomerase,EGFR	Protein Tyrosine Kinase
S8036	Butein	2.86019	43.2526	-19.4776	12.3714	0.314509	-7.64332	6.8607	9.37102	-0.332043	4.32992	20.0037	5.11449	Butein	EGFR	Protein Tyrosine Kinase
S7291	TAK-632	81.9921	63.3987	45.9625	7.41136	57.7912	35.622	1.30846	-2.42193	-0.820723	34.8808	18.8516	9.52929	TAK-632	Raf	MAPK
S2672	PF-00562271	65.2266	77.7009	79.5289	45.8344	72.0438	49.0343	3.84492	27.0842	-0.930502	62.8393	40.3666	9.28433	PF-00562271	FAK	Angiogenesis
S7293	ZCL278	26.358	35.5632	90.8882	72.4139	17.0465	14.2417	-11.7041	-27.9369	-0.964726	31.2072	36.466	11.4227	ZCL278	Rac	Cell Cycle
S7153	10058-F4	34.8188	41.5609	15.5812	15.2392	40.9344	20.3663	28.0997	22.3952	-1.05738	54.5246	25.9788	5.10627	10058-F4	c-Myc	Cell Cycle
S2924	CHIR-99021 (CT99021) HCl	50.1404	46.6359	24.2919	15.2284	33.748	15.9718	-4.67417	11.3399	-1.56689	26.9304	24.5254	5.8011	CHIR-99021 (CT99021) HCl	GSK-3	PI3K/Akt/mTOR
S1234	AG-1024	67.3895	55.4018	49.1561	36.5633	36.9735	17.177	0.221588	-8.2474	-1.63701	47.1089	25.9077	8.37294	AG-1024	IGF-1R	Protein Tyrosine Kinase
S7000	AP26113	37.9877	80.1615	58.1669	28.2495	56.0676	63.8008	75.1739	79.8399	-1.78199	73.2358	42.5504	8.37151	AP26113	ALK	Protein Tyrosine Kinase
S1526	Quizartinib (AC220)	69.952	65.5517	53.5204	79.7533	83.9275	42.3091	15.0455	22.3652	-2.4363	54.5589	51.7724	9.1164	Quizartinib (AC220)	FLT3	Angiogenesis
S3012	Pazopanib	36.583	48.9427	59.3732	15.1362	31.1154	24.4321	24.082	11.0738	-2.49658	42.0361	38.7413	5.87158	Pazopanib	PDGFR,c-Kit,VEGFR	Protein Tyrosine Kinase
S1039	Rapamycin (Sirolimus)	59.5631	71.2418	50.314	57.6537	73.2984	42.421	13.6858	24.8816	-3.19867	51.2831	36.5711	7.91384	Rapamycin (Sirolimus)	Autophagy,mTOR	PI3K/Akt/mTOR
S7145	AZD1080	44.8441	31.8724	22.1386	8.80601	40.217	81.3165	65.9873	72.763	-3.22139	63.6927	43.478	8.93567	AZD1080	GSK-3	PI3K/Akt/mTOR
S1114	JNJ-38877605	54.8075	68.6275	42.9213	23.9382	56.7422	23.0164	13.9741	5.4596	-3.83083	50.578	38.2325	7.72504	JNJ-38877605	c-Met	Protein Tyrosine Kinase
S1091	OSI-906 (Linsitinib)	55.7108	67.8585	58.4398	33.8769	46.2261	55.0591	28.5785	27.1888	-4.06768	43.1051	37.4105	6.58097	OSI-906 (Linsitinib)	IGF-1R	Protein Tyrosine Kinase
S7525	XMD8-92	34.2416	48.3276	28.4104	29.0229	41.5814	20.9813	13.489	9.67268	-4.36313	14.9643	32.4152	5.01125	XMD8-92	ERK	MAPK
S1032	Motesanib Diphosphate (AMG-706)	34.9827	59.2464	50.1825	43.238	66.5656	38.1855	-3.2864	17.3515	-4.5602	33.7209	28.5977	7.61293	Motesanib Diphosphate (AMG-706)	VEGFR,PDGFR,c-Kit	Protein Tyrosine Kinase
S1181	ENMD-2076	69.4549	75.7017	56.9377	-4.57078	72.5985	65.1106	34.9279	32.8143	-4.74529	51.2036	39.253	9.46896	ENMD-2076	Aurora Kinase,FLT3,VEGFR	Angiogenesis
S1035	Pazopanib HCl (GW786034 HCl)	33.795	52.4798	52.7619	35.2962	63.8179	35.3009	19.5784	35.7887	-4.94789	37.9748	40.5639	6.03897	Pazopanib HCl (GW786034 HCl)	VEGFR,PDGFR,c-Kit	Protein Tyrosine Kinase
S1177	PD98059	34.1444	39.2541	39.6245	27.0315	31.5069	23.4251	-5.9011	8.22609	-5.21814	29.0347	29.1487	5.40774	PD98059	MEK	MAPK
S7091	Zotarolimus(ABT-578)	75.0542	70.7805	38.4386	21.5231	63.288	29.3687	14.3785	21.1874	-5.49782	48.7013	29.9175	8.3531	Zotarolimus(ABT-578)	mTOR	PI3K/Akt/mTOR
S2617	TAK-733	70.3219	80.7766	36.4823	28.9742	72.2604	56.2886	0.405961	21.5018	-5.58395	36.485	38.7568	9.44095	TAK-733	MEK	MAPK
S2806	CEP-33779	40.3238	74.7789	42.4374	47.0607	59.8857	68.0787	47.1542	47.8694	-5.74242	39.1237	42.9441	6.89915	CEP-33779	JAK	JAK/STAT
S1454	PHA-680632	75.8812	64.7828	48.8802	25.9731	72.0336	29.0557	-5.25857	-0.751566	-6.2961	40.5455	40.2908	9.92844	PHA-680632	Aurora Kinase	Cell Cycle
S1006	Saracatinib (AZD0530)	75.548	53.4025	40.9913	20.1883	76.9154	40.175	18.5637	20.3311	-6.45192	38.2141	36.1362	8.27175	Saracatinib (AZD0530)	Src,Bcr-Abl	Angiogenesis
S8003	PQ 401	-14.7484	41.7147	8.91389	-5.41962	7.1134	10.9872	-17.7649	14.7187	-6.78506	-25.2093	19.5699	6.17637	PQ 401	IGF-1R	Protein Tyrosine Kinase
S1075	SB216763	50.0435	51.4033	40.459	9.58741	42.4386	23.5374	-9.48581	8.02948	-7.36092	48.0301	13.5101	7.57004	SB216763	GSK-3	PI3K/Akt/mTOR
S7195	RKI-1447	75.2372	48.3276	91.9956	-1.23319	48.6572	22.8028	9.17066	7.23275	-7.67838	45.9602	29.8577	10.5746	RKI-1447	ROCK	Cell Cycle
S8032	PRT062607 (P505-15, BIIB057) HCl	29.8846	58.3237	23.9973	20.6877	45.4509	5.41184	-17.5295	0.740573	-7.81016	-22.1155	23.8757	8.4153	PRT062607 (P505-15, BIIB057) HCl	Syk	Angiogenesis
S2542	Phenformin HCl	36.448	42.4837	39.9497	26.8605	42.3176	32.6553	-8.2492	-19.8771	-8.4725	21.368	17.1263	7.5108	Phenformin HCl	AMPK	PI3K/Akt/mTOR
S1179	WZ8040	44.1964	54.1715	75.9397	33.5516	59.8838	56.8151	30.246	36.1791	-8.98238	60.5873	32.4036	7.43959	WZ8040	EGFR	Protein Tyrosine Kinase
S1169	TGX-221	32.9634	50.173	28.1277	36.0802	55.9296	26.4354	1.02132	4.33766	-9.23687	41.6033	35.5012	6.83756	TGX-221	PI3K	PI3K/Akt/mTOR
S2671	AS-252424	49.5744	56.1707	29.0365	46.2658	51.6	43.7948	-10.6675	32.8715	-9.85157	19.3318	28.7781	7.70849	AS-252424	PI3K	PI3K/Akt/mTOR
S2816	Tyrphostin AG 879	61.893	49.7116	37.7552	-21.491	34.8544	24.0942	-43.9169	-18.7659	-11.0971	29.6487	22.5406	11.1713	Tyrphostin AG 879	HER2	Protein Tyrosine Kinase
S2791	Sotrastaurin	11.8819	68.7812	40.2765	3.5721	38.6437	16.4373	-22.7041	-21.653	-11.2563	65.5579	16.6112	10.5867	Sotrastaurin	PKC	TGF-beta/Smad
S1104	GDC-0879	24.1923	63.7063	66.4497	27.1318	32.9441	21.3844	-4.4884	17.5824	-11.4072	38.578	23.2805	7.93311	GDC-0879	Raf	MAPK
S2243	Degrasyn (WP1130)	36.8079	37.1011	65.1929	46.5919	79.0647	34.8808	-17.9314	-14.3914	-11.4703	12.9739	27.2447	10.6574	Degrasyn (WP1130)	DUB,Bcr-Abl	Angiogenesis
S2670	A-674563	76.9342	72.1646	90.0567	18.3099	70.5677	83.9002	-10.3679	13.2562	-11.5681	77.99	37.5032	12.8802	A-674563	PKA,CDK,Akt	PI3K/Akt/mTOR
S7093	IPA-3	45.9788	55.4018	35.7009	21.7486	45.5447	18.9	19.8596	0.47125	-11.691	53.7856	38.3472	7.168	IPA-3	PAK	Cytoskeletal Signaling
S7508	JNK Inhibitor IX	70.9554	71.3956	91.1972	62.0898	66.5661	3.98523	-54.0944	-1.69944	-12.4295	28.0452	30.5856	14.9044	JNK Inhibitor IX	JNK	MAPK
S1164	Lenvatinib (E7080)	55.2083	84.1599	47.0516	44.1795	61.9902	28.7324	36.6192	32.3882	-12.5531	44.9819	37.4385	7.93259	Lenvatinib (E7080)	VEGFR	Protein Tyrosine Kinase
S2310	Honokiol	43.2451	26.7974	55.9465	-22.0818	28.5857	32.4866	20.363	17.2248	-13.3805	35.3702	32.3658	7.58451	Honokiol	MEK,Akt	PI3K/Akt/mTOR
S2386	Indirubin	35.966	31.5648	32.4147	11.403	58.3054	25.0185	-22.5616	0.368013	-14.1444	29.6143	20.6253	7.8527	Indirubin	GSK-3	PI3K/Akt/mTOR
S7041	CX-6258 HCl	51.9145	70.7805	49.3416	9.14176	93.6679	64.634	87.8098	59.1757	-14.2678	76.876	36.8511	10.7248	CX-6258 HCl	Pim	JAK/STAT
S2266	Asiatic Acid	36.5841	7.57401	39.5685	3.9795	33.386	23.1635	-40.9895	-31.5101	-14.566	12.7689	30.9516	8.93635	Asiatic Acid	p38 MAPK	MAPK
S1076	SB203580	19.8072	8.34295	57.4992	31.6329	65.6256	37.7212	-29.2447	2.30353	-14.617	-35.2084	10.6911	10.9253	SB203580	p38 MAPK	MAPK
S2752	HER2-Inhibitor-1	44.0884	67.2434	41.3869	32.8541	36.5932	60.8339	32.8505	36.8623	-14.6574	44.0265	26.2972	6.90415	HER2-Inhibitor-1	HER2,EGFR	Protein Tyrosine Kinase
S1005	Axitinib	82.0102	88.3122	48.1413	29.0827	87.0001	45.7364	-33.4909	-20.206	-14.6996	11.3134	35.2641	14.4442	Axitinib	c-Kit,VEGFR,PDGFR	Protein Tyrosine Kinase
S2475	Imatinib (STI571)	82.7943	42.945	35.4246	29.6036	71.2832	33.9077	-8.67824	13.4067	-15.0713	26.1227	31.7469	9.72282	Imatinib (STI571)	PDGFR	Protein Tyrosine Kinase
S8078	Bardoxolone Methyl	86.3913	92.3106	92.426	97.2949	90.8313	50.9437	9.34706	-16.4841	-15.495	-15.257	39.2024	16.112	Bardoxolone Methyl	IκB/IKK	NF-κB
S2406	Chrysophanic Acid	33.5794	44.9443	21.8072	29.8044	43.8162	24.619	-8.14953	18.8934	-15.995	32.0602	34.8844	6.38126	Chrysophanic Acid	mTOR,EGFR	Protein Tyrosine Kinase
S1026	Imatinib Mesylate (STI571)	87.6701	52.1722	56.3311	38.1505	73.5286	34.7243	2.7564	33.4196	-17.9522	46.9268	31.6553	9.81699	Imatinib Mesylate (STI571)	c-Kit,Bcr-Abl,PDGFR	Protein Tyrosine Kinase
S2216	Mubritinib (TAK 165)	-10.6907	33.2564	38.1029	-43.6502	20.0783	5.94735	-60.2788	-28.1716	-18.1523	44.7429	19.4456	11.4208	Mubritinib (TAK 165)	HER2	Protein Tyrosine Kinase
S1008	Selumetinib (AZD6244)	51.4188	71.857	46.7359	18.1099	64.4294	48.9124	-18.1141	-34.7102	-20.5951	36.9516	12.309	12.0938	Selumetinib (AZD6244)	MEK	MAPK
S2899	GNF-2	85.3683	45.4056	42.0694	0.440912	52.589	26.4537	-26.1233	16.0479	-21.8148	26.305	25.5869	10.8548	GNF-2	Bcr-Abl	Angiogenesis
S1056	AC480 (BMS-599626)	27.2563	15.8785	37.8299	-9.44352	4.45704	19.579	-28.8304	-32.8037	-22.391	41.388	14.9831	8.6667	AC480 (BMS-599626)	HER2,EGFR	Protein Tyrosine Kinase
S8031	NSC 23766	-39.4282	21.8762	-2.3979	-8.92239	8.26213	-6.38261	-33.0385	-23.4506	-22.7539	-52.8275	-5.30715	7.18591	NSC 23766	Rac	Cell Cycle
S2729	SB415286	51.243	18.0315	17.2069	-16.6152	22.3197	12.3335	3.15105	21.5051	-23.1753	39.5446	-0.675921	7.1712	SB415286	GSK-3	PI3K/Akt/mTOR
S2747	AMG-458	42.9519	46.7897	14.0204	21.8733	53.7215	26.5073	-25.6725	-41.0324	-23.4223	38.4071	14.9844	10.6917	AMG-458	c-Met	Protein Tyrosine Kinase
S2625	Fostamatinib (R788)	49.5944	80.0077	16.5652	30.4281	58.2992	67.7803	28.0306	70.2315	-23.6249	57.0043	29.423	9.84142	Fostamatinib (R788)	Syk	Angiogenesis
S2683	CHIR-124	93.5057	67.3972	89.0155	61.4224	82.2441	42.4095	-7.07289	22.628	-24.0251	51.18	45.651	12.6437	CHIR-124	Chk	Cell Cycle
S1244	Amuvatinib (MP-470)	-23.9106	-5.19031	15.2018	-23.0992	8.89776	5.36708	-94.6774	-38.9918	-24.6597	-0.391055	14.8625	10.1495	Amuvatinib (MP-470)	FLT3,c-RET,PDGFR,c-Kit	Protein Tyrosine Kinase
S7039	PD168393	66.062	85.8516	23.8462	27.3624	77.1563	22.1361	16.8157	30.7437	-25.1546	39.9769	9.16715	10.3529	PD168393	EGFR	Protein Tyrosine Kinase
S1573	Fasudil (HA-1077) HCl	-36.5432	-4.72895	-10.1297	-7.75617	21.9993	4.64682	-23.4581	-1.61867	-25.4915	12.7921	14.7254	5.67491	Fasudil (HA-1077) HCl	ROCK,Autophagy	Cell Cycle
S2238	Palomid 529 (P529)	52.2056	41.2534	34.2645	2.93189	42.3949	35.2786	-14.2151	-13.17	-26.3581	42.195	6.32463	9.20763	Palomid 529 (P529)	mTOR	PI3K/Akt/mTOR
S2686	NVP-BSK805 2HCl	44.72	80.1615	36.8444	29.598	68.7473	56.5523	11.9476	29.2806	-26.5058	21.7324	27.4929	9.59871	NVP-BSK805 2HCl	JAK	JAK/STAT
S2897	ZM 306416	34.3146	44.4829	-1.41487	7.63675	10.9616	1.20461	-36.7397	8.19041	-27.7844	29.3304	21.163	8.09302	ZM 306416	VEGFR	Protein Tyrosine Kinase
S1028	Lapatinib (GW-572016) Ditosylate	-14.4698	9.72703	25.247	30.5722	27.6981	30.8387	-46.3308	5.63828	-27.7972	-6.93125	5.21873	8.48294	Lapatinib (GW-572016) Ditosylate	HER2,EGFR	Protein Tyrosine Kinase
S1116	Palbociclib (PD-0332991) HCl	25.3709	74.01	30.278	57.9493	48.6649	19.7674	-14.8542	6.92068	-28.4297	22.2106	13.804	9.92986	Palbociclib (PD-0332991) HCl	CDK	Cell Cycle
S1010	Nintedanib (BIBF 1120)	73.9908	83.0834	49.9987	37.6378	85.9117	56.9444	-36.5583	-28.325	-28.6963	31.4239	28.3649	15.0104	Nintedanib (BIBF 1120)	VEGFR,PDGFR,FGFR	Protein Tyrosine Kinase
S2767	3-Methyladenine	56.5119	45.2518	32.556	-17.557	32.0401	13.9372	-37.572	-27.1209	-28.9089	30.6611	21.2605	10.9328	3-Methyladenine	Autophagy,PI3K	PI3K/Akt/mTOR
S1014	Bosutinib (SKI-606)	80.1019	49.7116	54.0301	27.726	84.6721	23.0374	-18.4423	2.58372	-29.1047	41.6266	20.7871	12.1199	Bosutinib (SKI-606)	Src	Angiogenesis
S1012	BMS-536924	29.0939	80.1615	65.0741	28.4098	64.2283	80.8008	29.9218	65.4455	-31.4919	65.5698	39.6578	10.8855	BMS-536924	IGF-1R	Protein Tyrosine Kinase
S2928	TAK-715	60.3543	47.7124	-31.8342	-6.89057	11.0334	6.75581	-14.3009	-12.5854	-32.4449	25.8724	26.5443	9.96899	TAK-715	p38 MAPK	MAPK
S1352	TG100-115	-47.3524	18.6467	15.5053	31.8255	23.1159	9.83704	-9.35956	16.4159	-40.2851	8.3227	4.01722	8.46721	TG100-115	PI3K	PI3K/Akt/mTOR
S1167	CP-724714	-45.7338	-13.8024	41.9701	-1.63997	42.2211	14.0739	-34.3906	-32.8741	-40.9312	22.3124	-1.10614	10.6591	CP-724714	EGFR,HER2	Protein Tyrosine Kinase
S1055	Enzastaurin (LY317615)	64.8862	68.1661	54.1418	51.0058	73.8462	37.6474	7.02866	20.6479	-42.1483	55.526	17.0977	11.2187	Enzastaurin (LY317615)	PKC	TGF-beta/Smad
S2391	Quercetin	9.90328	26.9512	-10.3576	-14.0261	42.5288	17.6346	-13.4275	-7.15219	-45.345	52.8071	22.5132	9.41047	Quercetin	PKC,Src,PI3K,Sirtuin	Epigenetics
S8024	Tyrphostin AG 1296	-48.1198	28.6428	-6.8343	-95.0743	-17.7391	1.18162	-124.718	-63.361	-49.0915	-35.2081	-17.5402	14.4991	Tyrphostin AG 1296	FGFR,c-Kit,PDGFR	Protein Tyrosine Kinase
S1017	Cediranib (AZD2171)	-4.96207	73.7024	35.4284	0.777341	72.712	24.7378	-29.9107	-30.3145	-49.9642	-46.3322	-18.2224	14.4752	Cediranib (AZD2171)	VEGFR	Protein Tyrosine Kinase
S1105	LY294002	9.12021	48.6351	29.0353	21.3116	32.4279	26.7344	-31.8705	-28.3841	-54.1414	5.73978	5.22413	10.5168	LY294002	Autophagy,PI3K	PI3K/Akt/mTOR
S1040	Sorafenib Tosylate	26.8925	59.0927	34.6092	18.0423	64.6649	46.77	-15.8326	19.235	-55.6058	16.2273	13.6352	11.3038	Sorafenib Tosylate	PDGFR,Raf,VEGFR	MAPK
S1092	KU-55933 (ATM Kinase Inhibitor)	11.8298	52.326	52.9911	33.5541	17.6319	24.2358	-28.1455	-32.2964	-56.0617	2.46347	14.6312	11.5843	KU-55933 (ATM Kinase Inhibitor)	ATM/ATR	DNA Damage
S1003	Linifanib (ABT-869)	-14.9788	40.9458	9.50135	-20.8367	29.3524	44.7567	-95.8067	-49.0055	-63.2823	15.2488	-1.27882	14.916	Linifanib (ABT-869)	CSF-1R,PDGFR,VEGFR	Protein Tyrosine Kinase
S1138	Brivanib Alaninate (BMS-582664)	21.3093	55.4018	58.9653	53.9988	21.325	17.5204	-35.5742	0.547233	-73.1222	-17.7827	-0.0758151	13.5624	Brivanib Alaninate (BMS-582664)	VEGFR,FGFR	Protein Tyrosine Kinase

## Sheet: Sheet1
	ID		#1	#3	#4	#7	#10	#13	#14	#20	#23	#24	Means	SEM	CatalogNo.	Product Name	Targets	Pathway
1200-02	S1205	PIK-75	87.8062	87.697	94.8051	90.5008	91.7173	83.2692	84.5236	94.8038	90.0157	85.2358	89.0374	1.28327	S1205	PIK-75	PI3K,DNA-PK	PI3K/Akt/mTOR
1200-03	S2749	BGT226 (NVP-BGT226)	92.6459	100	93.2511	94.8256	93.8403	84.3111	85.6663	89.2144	89.8823	84.0984	89.9055	1.6201	S2749	BGT226 (NVP-BGT226)	PI3K,mTOR	PI3K/Akt/mTOR
1200-03	S2817	Torin 2	87.3839	82.3145	92.9846	75.8191	84.7115	70.8163	73.4753	78.8859	82.9902	81.9146	85.9516	2.09803	S2817	Torin 2	ATM/ATR,mTOR	PI3K/Akt/mTOR
1200-03	S2658	GSK2126458 (GSK458)	81.7778	79.7001	94.7953	79.7724	85.0602	81.9395	84.6637	90.2073	65.4845	82.4605	81.8579	2.42071	S2658	GSK2126458 (GSK458)	PI3K,mTOR	PI3K/Akt/mTOR
1200-03	S2743	PF-04691502	64.7828	79.7001	96.008	79.4197	76.1961	73.3524	82.0414	85.5437	86.8338	78.4224	81.4081	2.64673	S2743	PF-04691502	Akt,mTOR,PI3K	PI3K/Akt/mTOR
1200-03	S2751	Milciclib (PHA-848125)	61.65	89.2349	91.8746	65.6658	89.9726	55.2372	84.4146	88.9582	87.4653	82.2558	79.9515	4.26955	S2751	Milciclib (PHA-848125)	CDK	Cell Cycle
1200-03	S2661	WYE-125132 (WYE-132)	77.1129	75.3941	65.1428	77.9436	91.062	68.5133	70.318	71.0771	81.3791	76.4093	77.5541	2.33002	S2661	WYE-125132 (WYE-132)	mTOR	PI3K/Akt/mTOR
1200-02	S1194	CUDC-101	94.0177	95.5402	85.3083	89.0817	93.4211	79.2194	48.6915	71.7908	67.2357	77.7402	77.8199	4.64831	S1194	CUDC-101	HDAC,HER2,EGFR	Epigenetics
1200-03	S2759	CUDC-907	99.6996	99.5386	97.8315	91.4938	95.3989	81.9873	70.2146	91.1101	85.1702	86.7714	85.0631	2.92188	S2759	CUDC-907	PI3K,HDAC	Cytoskeletal Signaling
1200-02	S1524	AT7519	83.7432	28.0277	93.1523	85.2207	88.4849	82.5653	82.2251	85.3523	90.0003	82.4493	85.0219	5.90047	S1524	AT7519	CDK	Cell Cycle
1200-01	S1145	SNS-032 (BMS-387032)	89.0737	76.0092	93.8883	90.4221	90.7468	82.9152	84.6817	87.5431	88.7006	82.6426	83.3922	1.63771	S1145	SNS-032 (BMS-387032)	CDK	Cell Cycle
1200-03	S2768	Dinaciclib (SCH727965)	90.1226	90.0038	94.8017	77.5175	86.7946	82.5188	81.1237	87.1968	88.687	82.9497	86.417	1.62152	S2768	Dinaciclib (SCH727965)	CDK	Cell Cycle
1200-03	S2696	GDC-0980 (RG7422)	56.3919	80.4691	82.8745	76.3998	84.1072	75.257	79.6271	82.8461	77.4366	70.6765	81.3901	2.59245	S2696	GDC-0980 (RG7422)	mTOR,PI3K	PI3K/Akt/mTOR
1200-02	S1529	Hesperadin	81.4368	80.9304	55.7815	74.5602	90.0168	75.1853	77.7903	81.1311	76.8988	77.2053	76.8511	2.75217	S1529	Hesperadin	Aurora Kinase	Cell Cycle
1200-03	S2679	Flavopiridol HCl	90.7311	88.9273	94.2036	86.8948	88.4038	82.8701	85.2325	83.6063	86.2149	83.2909	82.0656	1.14293	S2679	Flavopiridol HCl	CDK	Cell Cycle
1200-04	S2904	PF-477736	94.0858	53.5563	87.8092	79.9759	82.0954	56.0421	64.5728	70.3634	77.7759	75.0671	80.586	4.15415	S2904	PF-477736	Chk	Cell Cycle
1200-01	S1134	AT9283	88.0926	75.2403	64.6636	73.681	90.3617	80.6828	79.7015	83.5002	80.0447	82.8815	77.0097	2.3372	S1134	AT9283	JAK,Aurora Kinase,Bcr-Abl	JAK/STAT
